# Supplementary material for: Genetic diversity and structure of core collection of winter mushroom (Flammulina velutipes) developed by genomic SSR markers
Source: Hereditas. 2017 Jul 3;155:3. doi: 10.1186/s41065-017-0038-0 (PMC5496253; doi:10.1186/s41065-017-0038-0)
Supplement: Supplementary file 2 — Allele frequence distributions between entire collection and core collection. (XLS 46 kb) [file 41065_2017_38_MOESM2_ESM.xls]

## Sheet: core
Supplementary table 2 allele frequence distributions between entire collection and core collection
	SSR1		SSR2		SSR4		SSR5		SSR7		SSR15		SSR19		SSR21		SSR22		SSR23		SSR24		SSR25		SSR26		SSR32		SSR45		SSR87		SSR65		SSR124		SSR133		SSR95		SSR107		SSR119		SSR128		SSR132		SSR136
	Entire	Core	Entire	Core	Entire	Core	Entire	Core	Entire	Core	Entire	Core	Entire	Core	Entire	Core	Entire	Core	Entire	Core	Entire	Core	Entire	Core	Entire	Core	Entire	Core	Entire	Core	Entire	Core	Entire	Core	Entire	Core	Entire	Core	Entire	Core	Entire	Core	Entire	Core	Entire	Core	Entire	Core	Entire
Allele A	0.0123	0.0156	0.4383	0.3594	0.0062	0.0156	0.9877	0.9688	0.3519	0.2812	0.4321	0.625	0.6667	0.625	0.4198	0.2969	0.0123	0.0312	0.0123	0.0312	0.0062	0.0156	0.0123	0.0312	0.9321	0.8906	0.0062	0.0156	0.0309	0.0781	0.0062	0.0156	0.0062	0.0156	0.0123	0.0312	0.0185	0.0469	0.0185	0.0156	0.0185	0.0469	0.0309	0.0625	0.716	0.75	0.0123	0.0312	0.0185
Allele B	0.1605	0.2344	0.0123	0.0312	0.9753	0.9375	0.0062	0.0156	0.4444	0.375	0.5679	0.375	0.3148	0.3281	0.1358	0.2031	0.0123	0.0312	0.0123	0.0156	0.0062	0.0156	0.0062	0.0156	0.0494	0.0625	0.1111	0.0938	0.0062	0.0156	0.5185	0.375	0.0123	0.0312	0.0123	0.0312	0.0123	0.0312	0.3395	0.3906	0.0062	0.0156	0.0556	0.1094	0.2716	0.2188	0.3086	0.2188	0.9444
Allele C	0.716	0.5312	0.0556	0.0938	0.0123	0.0312	0.0062	0.0156	0.0802	0.1094			0.0062	0.0156	0.1605	0.2031	0.0062	0.0156	0.7778	0.8125	0.0062	0.0156	0.0062	0.0156	0.0123	0.0312	0.0123	0.0312	0.0247	0.0625	0.0123	0.0312	0.0062	0.0156	0.0309	0.0469	0.037	0.0938	0.642	0.5938	0.0556	0.125	0.9012	0.7969	0.0123	0.0312	0.463	0.375	0.037
Allele D	0.0802	0.1406	0.0617	0.0938	0.0062	0.0156			0.1049	0.1875			0.0062	0.0156	0.0185	0.0469	0.0494	0.125	0.1975	0.1406	0.0494	0.125	0.0123	0.0312	0.0062	0.0156	0.0185	0.0469	0.0988	0.1875	0.0062	0.0156	0.0062	0.0156	0.463	0.4375	0.1173	0.1719			0.0679	0.0625	0.0062	0.0156			0.0988	0.1562
Allele E	0.0062	0.0156	0.3889	0.3281					0.0185	0.0469			0.0062	0.0156	0.0062	0.0156	0.0679	0.125			0.7716	0.7344	0.9074	0.7969			0.0123	0.0312	0.5864	0.5	0.0062	0.0156	0.0617	0.1562	0.0309	0.0781	0.0247	0.0469			0.037	0.0625	0.0062	0.0156			0.1049	0.1875
Allele F	0.0185	0.0469	0.0309	0.0625											0.0864	0.0781	0.0062	0.0156			0.1481	0.0781	0.0123	0.0312			0.0123	0.0312	0.2531	0.1562	0.321	0.2656	0.0062	0.0156	0.4506	0.375	0.0123	0.0312			0.7963	0.6562					0.0123	0.0312
Allele G	0.0062	0.0156	0.0062	0.0156											0.0062	0.0156	0.0123	0.0312			0.0123	0.0156	0.0309	0.0625			0.0617	0.0938			0.0926	0.1875	0.8827	0.7344			0.6605	0.4375			0.0185	0.0312
Allele H			0.0062	0.0156											0.1667	0.1406	0.2778	0.1406					0.0123	0.0156			0.037	0.0781			0.037	0.0938	0.0185	0.0156			0.0556	0.0938
Allele I																	0.0123	0.0312									0.0309	0.0312									0.0617	0.0469
Allele J																	0.1235	0.0938									0.0123	0.0312
Allele K																	0.4198	0.3594									0.5247	0.3438
Allele L																											0.1358	0.125
Allele M																											0.0247	0.0469
[truncated: 1 more columns]

## Sheet: entire
entire
Allele \ Locus	SSR1	SSR2	SSR4	SSR5	SSR7	SSR15	SSR19	SSR21	SSR22	SSR23	SSR24	SSR25	SSR26	SSR32	SSR45	SSR87	SSR65	SSR124	SSR133	SSR95	SSR107	SSR119	SSR128	SSR132	SSR136
Allele A	0.0123	0.4383	0.0062	0.9877	0.3519	0.4321	0.6667	0.4198	0.0123	0.0123	0.0062	0.0123	0.9321	0.0062	0.0309	0.0062	0.0062	0.0123	0.0185	0.0185	0.0185	0.0309	0.716	0.0123	0.0185
Allele B	0.1605	0.0123	0.9753	0.0062	0.4444	0.5679	0.3148	0.1358	0.0123	0.0123	0.0062	0.0062	0.0494	0.1111	0.0062	0.5185	0.0123	0.0123	0.0123	0.3395	0.0062	0.0556	0.2716	0.3086	0.9444
Allele C	0.716	0.0556	0.0123	0.0062	0.0802		0.0062	0.1605	0.0062	0.7778	0.0062	0.0062	0.0123	0.0123	0.0247	0.0123	0.0062	0.0309	0.037	0.642	0.0556	0.9012	0.0123	0.463	0.037
Allele D	0.0802	0.0617	0.0062		0.1049		0.0062	0.0185	0.0494	0.1975	0.0494	0.0123	0.0062	0.0185	0.0988	0.0062	0.0062	0.463	0.1173		0.0679	0.0062		0.0988
Allele E	0.0062	0.3889			0.0185		0.0062	0.0062	0.0679		0.7716	0.9074		0.0123	0.5864	0.0062	0.0617	0.0309	0.0247		0.037	0.0062		0.1049
Allele F	0.0185	0.0309						0.0864	0.0062		0.1481	0.0123		0.0123	0.2531	0.321	0.0062	0.4506	0.0123		0.7963			0.0123
Allele G	0.0062	0.0062						0.0062	0.0123		0.0123	0.0309		0.0617		0.0926	0.8827		0.6605		0.0185
Allele H		0.0062						0.1667	0.2778			0.0123		0.037		0.037	0.0185		0.0556
Allele I									0.0123					0.0309					0.0617
Allele J									0.1235					0.0123
Allele K									0.4198					0.5247
Allele L														0.1358
Allele M														0.0247
